# Supplementary material for: Volatilized Ammonia Supports Subterranean Ecosystems with Unusual Nitrogen Isotopic Signatures
Source: Environ Sci Technol. 2026 May 15;60(21):15068–77. doi: 10.1021/acs.est.6c00328 (PMC13235542; doi:10.1021/acs.est.6c00328)
Supplement: Supplementary file 2 [file es6c00328_si_002.xlsx]

## Sheet: S1 Stream water
Supplementary Table S1: Water chemistry and nitrogen isotope composition of sulfidic cave stream waters.
Sample ID	Cave site	Year collected	[NH4+] (µM)	± [NH4+] (µM)a	δ15NTDN (‰)b	pH	Temperature (℃)	SPC (µS/cm)	ORP (mV)	DO (mg/L)	Equilibrium [NH3(g)] (ppbv)
PC21-3	PC	2021	133.6	6.90843	3.2	7.2	13.8	3181	-172.4	0.56	3.80189
PC22-3A	PC	2022	98.8	2.74357	4.4	7.11	13.7	4380	-31.7	0.61	2.29087
PC22-6	PC	2022	100.7	2.33	3.5	7.37	13.8	4174	-17.6	3.53	4.46684
PC22-10-2	PC	2022	132.4	0.862458	0.9	7.15	14	4323	-24.9	0.37	3.63078
PC21-10A	PC	2021	158	5.31012	4.7	7.46	13.5	3602	-142.6	3.01	7.94328
GB21-3	GB	2021	108.2	0.862458	4.3	7.2	13.6	2884	-238.5	0.5	3.23594
GB22-3	GB	2022	80.7	1.26	4.3	7.48	13.7	3264	-3.9	0.41	4.7
RS22-2	RS	2022	109.8	0.862458	0.3	7.35	13.6	1966	-9.9	0.55	4.67735
RS21-3A	RS	2021	97.1	0.818189	4.4	7.1	13.6	2521	-135.1	0.73	2.29087
aRepresents standard deviation of replicate measurements.
bδ15N values of NH4+ measurements are reported with a precision of ±1.1‰ based on replicate analyses of NH4+ standards.

## Sheet: S2 Passive samplers
Supplementary Table S2: Ammonium concentration and nitrogen isotopic composition of passive gas sampler filters.
Sample ID	Cave site	Year collected	Duration	[NH4+] (µM)	± (µM)a	δ15NTDN (‰)b	Distance (m)	H2S (ppm)	CO2 (ppm)
GB22-0.5	GB	2022	9 months	48.9	2.27		0.5	7-11	1400
GB22-22	GB	2022	9 months	1.5	2.89	-2.1	22	bdl	1000
GB22-2.4	GB	2022	9 months	48.7	0.52		2.4	7-11	1400
PC22-0.5	PC	2022	9 months	62.8	0.13	-27.3	0.5	7-10	1600
PC22-2	PC	2022	9 months	87.9	6.35		2	7-10	1600
PC22-60	PC	2022	9 months	1.1	2.49	-6.4	60	bdl	1400
PC22-60s2	PC	2022	9 months	bdl	N/A		60	bdl	1400
PC21-0.5	PC	2021	3 months	0.8	0.820247	-27.2	0.5	bdl	825-1011
PC21-2	PC	2021	3 months	3.6	0.410123		2	bdl	825-1011
PC21-10	PC	2021	3 months	0.9	0.558904		10	bdl	688
GB21-10	GB	2021	3 months	bdl	0.71597		10	bdl	1027
GB21-0.5	GB	2021	3 months	bdl	2.28347		0.5	15-18	1560
GB21-1.9	GB	2021	3 months	5.2	2.47211		2.4	15-18	1560
bdl = below detection limit
aRepresents standard deviation of replicate measurements.
bδ15N values of NH4+ measurements are reported with a precision of ±1.1‰ based on replicate analyses of NH4+ standards.

## Sheet: S3 Active samplers
Supplementary Table S3: Ammonia concentration and nitrogen isotopic composition from the active gas sampler filters including flow rate and number of minutes pump was active.
Sample ID	Cave site	Year collected	[NH3] ppbv	± (ppbv)	δ15NTDN (‰)b	Distance (m)	Sample type	Time pumped (min)	Flow rate (L/min)	H2S (ppm)	CO2 (ppm)
PC22-2.5	PC	2022	1.39	0.00512888	-2.52	2.5	active filter	121	8.5	bdl	1800
PC22-0.1	PC	2022	2.46	0.100632	-4.46	0.1	active filter	190	9	7-10	1600
PC22-32	PC	2022	0.95	0.0203239	-20.51	32	active filter	39	9	bdl	1400
GB22-29.5	GB	2022	0.62	0.0092187	1.29	29.5	active filter	154	7.5	bdl	1000
GB22-7.5	GB	2022	0.65	0.0282419	-17.78	7.5	active filter	40	7.5	4-7	1400
GB22-1	GB	2022	0.71	0.0184495	-0.41	1	active filter	overnighta	8.5a	7-11	1400
GB22-7.5-2	GB	2022	0.78	0.0407095	-10.14	7.5	active filter	246	8.5	4-7	1400
GB22-1-2	GB	2022	1	0.317551	-25.72	1	active filter	154	8.5	7-11	1400
bdl = below detection limit
aA pumping time of 300 minutes was assumed in calculating this value based on average battery life of our battery
bδ15N values of NH4+ measurements are reported with a precision of ±1.1‰ based on replicate analyses of NH4+ standards.

## Sheet: S4 Snots and spiders
Supplementary Table S4: Ammonia concentration, nitrogen isotopic composition, and pH from the condenesation droplets.
Sample ID	Cave site	Year collected	[NH4+] (mM)	± (mM)a	δ15NTDN (‰)	± (‰)b	Distance (m)	Sample typec	pH
GB22-33	GB	2022	0.059	0	-12.68	1.25	12.5	spiderweb	1
GB22-34	GB	2022	0.477	0.005	-27.93	0.5	1.5	spiderweb	<1
GB22-62	GB	2022	1.037	0.012	-3.64	1.1	1.5	snottite	<1
GB22-63	GB	2022	0.51	0.017	-24.65	0.7	1.5	snottite	<1
GB22-64	GB	2022	3.685	0.002	-27.48	1.56	1.5	spiderweb	<1
GB22-65	GB	2022	4.33	0.014	-29.05	1.78	1.5	spiderweb	<1
GB22-66	GB	2022	1.335	0.002	-25.9	0.53	1.5	spiderweb	<1
GB22-67	GB	2022	0.018	0.014	-3.77	1.1	27.5	spiderweb	4
GB22-68	GB	2022	0.269	0.009	-4.69	0.73	7.5	spiderweb	<1
GB22-69	GB	2022	0.056	0.004	-12.62	1.01	12.5	spiderweb	<1
RS22-60	RS	2022	3.544	0.006	-2.51	0.91	1.5	snottite	1
RS22-61	RS	2022	2.883	0.054	-22.6	1.1	1.5	spiderweb	<1
aRepresents standard deviation for duplicate ammonium concentration measurements.
bRepresents standard deviation for replicate sample measurements.
cApproximately 10-20 droplets were collected and combined in each area.

## Sheet: S5 Dripwater
Supplementary Table S5: Water chemistry and nitrogen isotope composition of non-sulfidic cave drip waters and drip water pools.
Sample ID	Cave site	Year	[NH4+] (µM)	± [NH4+] (µM)	δ15NTDN (‰)	Avg. est. [NO3-] (µM)	± [NO3-]a (µM)	δ15NNO3- (‰)	± (‰)a	Avg. δ18ONO3- (‰)	± (‰)a	pH	Temperature (℃)b	SPC (µS/cm)	ORP (mV)	DO (mg/L)	Distance from sulfidic stream (m)
PC21-5	PC	2021	bdl			37.7	7	-1.92	0.5	-4.4	0.6	7.27	ND	636	ND	ND	10
PC21-6	PC	2021	bdl			38.7	3.8	-2.3	0.3	-4.6	0.2	7.18	ND	434	ND	ND	10
PC21-7	PC	2021	bdl			36.8	7.3	-2.3	0.3	-3.9	1.1	7.47	ND	446	ND	ND	10
PC22-7A	PC	2022	27.98	0.8	-30.94							ND	ND	ND	ND	ND	10
PC22-8	PC	2022	4.31	0.8								ND	ND	ND	ND	ND	10
PC22-9	PC	2022	bdl			14.2	5.6	2.13	0.4	-3.2	1.9	7.38	12.9	1163	208.4	5.06	5
GB22-4	GB	2022	1.49	1.94								ND	ND	ND	ND	ND	12.5
TP21-33A	TP	2021	bdl			40.4	0.9	8.38	0	0.5	0.2	7.68	ND	623	ND	ND	>50
TP22-1	TP	2022	bdl									7.43	ND	378	ND	ND	>50
TP22-4	TP	2022	1.35	0.8		19.5	8	1.46	0.2	-5.4	0.1	8.4	ND	277	ND	ND	>50
TP22-5	TP	2022	6.78	0.8	4.56							8.37	ND	297	ND	ND	>50
AA22-1	AA	2022	1.02	0.8		123.7		3		1.5		8.42	ND	451	ND	ND	>50
AA22-3	AA	2022	bdl			227		3.14		3.3		8.49	ND	437	ND	ND	>50
bdl = below detection limit
aRepresents standard deviation for replicate sample measurements (not reported for samples with insufficient material for replicates).
bND stands for 'No Data' and indicates that pools were too shallow to permit full water chemistry field meters.
